# Supplementary material for: ACVR2B antagonism as a countermeasure to multi‐organ perturbations in metastatic colorectal cancer cachexia
Source: J Cachexia Sarcopenia Muscle. 2020 Nov 16;11(6):1779–98. doi: 10.1002/jcsm.12642 (PMC7749603; doi:10.1002/jcsm.12642)
Supplement: Supplementary file 11 — Table S11 Complete list of differentially expressed genes in hearts. List of the 429 differentially expressed genes between NSG male mice (8‐week old) intrasplenically injected with HCT116 tumor cells (1.25 × 105 cells/mouse in sterile PBS: T) or an equal volume of vehicle (Sham: S) and administered ACVR2B/Fc (A) (n = 3). [file JCSM-11-1779-s011.xlsx]

## Sheet: Sheet1
GeneSymbol	Fold change(HCT vs sham)	log2FC(HCT vs sham)	Pvalue(HCT vs sham)	FDR(HCT vs sham)	Fold change (ACVR2B+HCT116 vs HCT 116)	log2FC(ACVR2B+HCT116 vs HCT 116)	Pvalue	FDR	Fold change (ACVR2B vs sham)	log2FC (ACVR2B vs sham)	Pvalue (ACVR2B vs sham)	FDR(ACVR2B vs sham)
1700056E22Rik	1.81151	0.85719	0.0289643	0.649505	-1.59527	-0.673805	0.0846245	0.252619	1.37136	0.455607	0.268653	0.465751
1810021B22Rik	2.01643	1.0118	0.0226038	0.583632	-1.63793	-0.711874	0.10383	0.285244	1.21788	0.284367	0.551575	0.722294
1810032O08Rik	1.51524	0.599544	0.025169	0.619853	1.15536	0.208347	0.403922	0.640378	1.74595	0.804013	0.00229025	0.0143612
2210407C18Rik	2.09397	1.06624	0.000261652	0.0576881	-1.03099	-0.0440355	0.874616	0.944714	1.84221	0.881436	0.00281338	0.0169042
2610203C22Rik	1.77323	0.826378	0.0429018	0.737898	-1.86061	-0.895773	0.0325605	0.13687	-1.12618	-0.171431	0.70903	0.833941
2610307P16Rik	-2.7133	-1.44005	0.0144993	0.48143	2.53977	1.3447	0.0260951	0.117339	-1.19587	-0.258063	0.613668	0.770274
2810403D21Rik	-2.57059	-1.3621	0.0138406	0.48143	2.03159	1.02261	0.0810712	0.246084	1.61549	0.691971	0.109218	0.256257
2900052N01Rik	3.16989	1.66443	0.00869297	0.3985	-1.00194	-0.00279511	0.996406	0.998994	3.09586	1.63034	0.0105418	0.0469916
4833412C05Rik	-3.27264	-1.71046	0.00533651	0.324564	1.33961	0.421813	0.558096	0.763439	-1.44637	-0.532441	0.319457	0.520379
4921536K21Rik	2.14376	1.10015	0.00707284	0.369637	-4.02188	-2.00787	1.21574e-05	0.000436345	-1.29862	-0.37698	0.427267	0.622416
4930452B06Rik	1.92591	0.945541	0.0047158	0.308974	-2.10488	-1.07374	0.00172221	0.0180132	-1.06623	-0.0925203	0.799551	0.89102
4930455G09Rik	-3.01197	-1.59071	0.0145183	0.48143	2.63721	1.39901	0.0358977	0.146137	-1.12443	-0.16919	0.76317	0.866402
4930556M19Rik	2.61873	1.38887	0.0422164	0.735741	1.18894	0.249681	0.673663	0.837331	3.68085	1.88004	0.00471108	0.025236
5430427O19Rik	2.60527	1.38143	0.0209142	0.569604	1.34903	0.431919	0.408439	0.64439	1.45854	0.544529	0.400667	0.597901
A2m	-2.43281	-1.28263	0.00793867	0.387041	2.14074	1.09811	0.0236456	0.110362	-2.37686	-1.24906	0.010012	0.045137
A630033H20Rik	2.0326	1.02332	0.0406933	0.722874	-1.36804	-0.45211	0.352937	0.594821	-2.9547	-1.56301	0.0100636	0.0452813
Ackr4	1.52099	0.605012	0.0329385	0.666352	-2.96106	-1.56611	1.73236e-07	1.5625e-05	-2.90296	-1.53753	1.07519e-06	2.1802e-05
Acta2	1.72525	0.786802	1.76534e-05	0.0116142	-3.27211	-1.71022	1.03285e-19	3.05578e-16	-2.33711	-1.22472	6.32461e-11	3.64518e-09
Adam33	-2.90933	-1.54069	1.05468e-05	0.00732475	1.95904	0.970145	0.00706947	0.0481282	-1.20674	-0.271118	0.397567	0.594873
Adamtsl1	-1.83339	-0.87451	0.0433699	0.741881	1.86058	0.895751	0.0391206	0.154239	1.3689	0.453016	0.271147	0.468717
Adcy1	-2.46391	-1.30095	0.000121635	0.0371743	1.28368	0.36029	0.284919	0.524732	-2.00867	-1.00624	0.00271894	0.0164989
Add2	-2.62845	-1.39421	0.0425675	0.736811	1.68515	0.752877	0.28051	0.519851	-2.03264	-1.02336	0.130463	0.290546
Adgb	7.36003	2.87971	0.000117045	0.0371743	2.31885	1.21341	0.0372408	0.149501	4.01968	2.00708	0.0101785	0.0457688
Adgra3	-1.50408	-0.588885	0.00198117	0.188869	-1.01809	-0.0258598	0.89344	0.954953	-2.11424	-1.08014	2.99647e-08	9.65683e-07
Adgre4	4.09498	2.03386	4.86998e-06	0.00397906	1.01277	0.0183039	0.963146	0.98535	-1.87903	-0.909992	0.0967397	0.235781
Adgrg6	-1.90548	-0.930154	0.0267406	0.636495	2.06665	1.04729	0.0127439	0.0723386	-1.809	-0.855193	0.0415311	0.129984
Adnp	-1.75604	-0.812324	0.0246872	0.614524	1.12932	0.175457	0.635727	0.814259	-1.38548	-0.470382	0.187209	0.371211
Aebp1	-1.74389	-0.80231	0.00070009	0.0992271	1.31259	0.392418	0.0970552	0.273337	-1.33645	-0.418409	0.0749791	0.198422
AF251705	2.11346	1.07961	0.00959235	0.415089	1.78703	0.83756	0.0277639	0.122581	-1.06847	-0.0955476	0.832676	0.91015
AI182371	3.30079	1.72281	0.0127833	0.467262	-1.19807	-0.260708	0.668374	0.834567	2.68772	1.42638	0.0451123	0.137868
AI467606	-2.03298	-1.0236	0.0132843	0.474342	4.20616	2.0725	1.58182e-07	1.44549e-05	1.33691	0.418898	0.260884	0.457939
Aif1l	-2.36357	-1.24097	0.000286871	0.0603732	1.13123	0.177892	0.61388	0.799287	-3.02946	-1.59906	5.12323e-06	8.52236e-05
Alas2	-2.05794	-1.0412	0.0357877	0.692328	3.94698	1.98075	9.8295e-05	0.00215011	1.49695	0.582028	0.236746	0.430419
Aldoart1	2.2515	1.17089	0.0104925	0.426105	-2.09734	-1.06856	0.0203508	0.0999198	1.43665	0.522709	0.286255	0.485717
Alox12	-1.76146	-0.816769	5.07778e-05	0.0215243	1.76372	0.81862	5.20793e-05	0.00133785	-1.03385	-0.0480302	0.805643	0.894157
Amigo2	-1.91794	-0.939559	0.0069749	0.369637	1.19562	0.257764	0.460553	0.688599	-1.87798	-0.909182	0.00908952	0.0419033
Angpt1	-2.05606	-1.03988	0.000172715	0.0413107	1.44027	0.526343	0.0559645	0.195326	-1.17313	-0.230359	0.399501	0.596474
Ankrd37	1.51699	0.60121	0.00826224	0.393588	-1.16647	-0.222144	0.320411	0.561438	1.36266	0.446424	0.0538306	0.157313
Ankrd55	-1.77914	-0.831182	0.0450829	0.74852	2.45802	1.2975	0.0015068	0.0162622	1.72105	0.78329	0.0385798	0.123104
Anxa9	-2.4198	-1.27489	0.0036661	0.268878	2.59767	1.37722	0.00174645	0.0181845	1.11218	0.153387	0.691297	0.82358
Apba2	-2.70651	-1.43643	0.0106584	0.426105	-1.27791	-0.35379	0.620446	0.804112	-2.62499	-1.39231	0.0136189	0.0572653
Apln	1.80136	0.84909	0.000316881	0.063249	-3.54592	-1.82616	2.73135e-13	1.89692e-10	-7.8585	-2.97425	1.01487e-22	5.0345e-20
Aplp1	-1.59562	-0.674118	0.037998	0.707161	1.30915	0.388626	0.237858	0.471911	-1.32553	-0.406568	0.206306	0.395908
Apobec1	2.05832	1.04147	2.73712e-05	0.0152074	1.73158	0.79209	0.000941577	0.0114423	-1.10398	-0.142719	0.576858	0.74134
Asb12	1.58616	0.665535	0.000129097	0.0373574	-1.36786	-0.451926	0.00896307	0.056978	1.0593	0.0831113	0.644728	0.790334
Asic1	-2.96165	-1.5664	0.0188718	0.545536	2.97346	1.57215	0.0192261	0.0962344	-2.09667	-1.0681	0.0939593	0.231729
Asns	1.99667	0.997594	0.00615298	0.344617	-2.07051	-1.04999	0.00420894	0.0335235	-1.25845	-0.33165	0.384187	0.583625
Atf5	1.55546	0.637345	2.06992e-05	0.0125005	-1.9667	-0.975778	1.01354e-10	4.02229e-08	-1.09824	-0.135191	0.367615	0.567196
Atp10a	-1.5536	-0.635614	0.0173023	0.525798	1.12839	0.174268	0.529094	0.741308	-2.0589	-1.04188	0.00018342	0.00181203
Atp2b3	2.35132	1.23347	0.0321986	0.659645	-3.71759	-1.89437	0.00243403	0.0229834	1.08158	0.113143	0.855537	0.923082
Atp2b4	-1.56529	-0.646426	0.000170445	0.0413107	-1.04278	-0.0604398	0.727381	0.866866	-2.15321	-1.10649	2.53419e-10	1.28937e-08
Atp6v0d2	-4.49743	-2.1691	0.0407278	0.722874	51.3731	5.68294	1.57767e-09	3.37137e-07	-1.36703	-0.45104	0.609449	0.767065
Atp8b4	1.84982	0.887382	0.0297501	0.649505	1.76565	0.820199	0.0231293	0.108756	1.50356	0.588379	0.161755	0.336842
AU019990	3.82765	1.93646	0.0285552	0.649505	3.38681	1.75993	0.00369037	0.0305297	4.25656	2.08969	0.0166348	0.0667411
Baiap3	-1.78224	-0.833695	0.0475306	0.757979	1.58017	0.660084	0.129987	0.326496	-2.50371	-1.32407	0.00363878	0.0206803
BC030499	2.08241	1.05826	0.0402072	0.722874	-1.14564	-0.196154	0.682855	0.842704	1.43558	0.521638	0.341315	0.542999
BC064078	-3.69459	-1.88541	0.0237489	0.604162	5.23049	2.38694	0.00368352	0.0304911	-2.51179	-1.32872	0.0935351	0.231051
Bex4	-3.43379	-1.7798	0.0188305	0.545536	4.00412	2.00149	0.00828622	0.0537328	-2.35922	-1.23831	0.088994	0.223007
Bmp10	-30.1086	-4.9121	0.00830084	0.393588	4.95848	2.3099	0.16324	0.37515	-65.9493	-6.04329	0.00210075	0.0134755
Bmp6	-1.5106	-0.595121	0.000557829	0.08422	-1.0206	-0.0294126	0.86571	0.940577	-1.65616	-0.727841	2.7062e-05	0.000356971
Bmx	-1.88367	-0.913544	0.00211862	0.194885	1.38695	0.471912	0.116372	0.305386	-1.60469	-0.682297	0.0206119	0.0782453
Bnc1	-2.41868	-1.27422	0.0259981	0.624765	2.66239	1.41272	0.0138556	0.0763405	1.0787	0.109292	0.841695	0.914943
Bpifa1	-61.6888	-5.94694	0.0113811	0.436693	1	0	1	1	42.3457	5.40414	0.0143931	0.0596953
C2	-2.03289	-1.02354	0.032732	0.665663	3.02961	1.59913	0.00093538	0.0113769	1.34523	0.427851	0.360002	0.559914
C530008M17Rik	-2.66954	-1.41659	0.0357386	0.692328	1.83497	0.875759	0.194728	0.415864	-1.27295	-0.34818	0.592069	0.754204
Cacna2d2	-2.25994	-1.17628	0.0108224	0.426105	-1.0851	-0.117834	0.797618	0.905806	-1.69412	-0.760538	0.0960541	0.234728
Calcb	-3.68581	-1.88198	0.0355314	0.691221	2.60811	1.383	0.123745	0.316891	-2.82651	-1.49902	0.0871489	0.220091
Camk1d	-2.06483	-1.04603	0.0100636	0.424872	1.43758	0.523647	0.196011	0.41764	-1.63022	-0.705065	0.080327	0.208355
Camk1g	-3.15259	-1.65654	0.00139586	0.159468	1.40903	0.494705	0.378094	0.616717	1.1813	0.240371	0.595623	0.757342
Capg	1.60551	0.683033	0.00799979	0.387168	1.52205	0.606019	0.0115271	0.0677004	1.01876	0.0268194	0.921075	0.957901
Capn6	-2.39651	-1.26093	0.0138571	0.48143	1.54908	0.631415	0.223855	0.454516	-2.51308	-1.32946	0.00959659	0.0436467
Cbln1	-3.87562	-1.95443	0.0180096	0.534517	1.97815	0.98415	0.256856	0.493189	-2.17375	-1.12019	0.145369	0.313341
Cbr3	-1.59823	-0.676472	0.0226097	0.583632	1.54689	0.629367	0.0367629	0.148441	-1.0374	-0.0529779	0.850133	0.919452
Ccdc170	2.19429	1.13376	0.0442009	0.746899	-1.06855	-0.0956543	0.851602	0.933751	1.57271	0.65325	0.274124	0.471995
Ccdc57	-1.61722	-0.693514	0.0186047	0.542899	2.26591	1.18009	3.61413e-05	0.00102869	1.3197	0.40021	0.132717	0.293822
Ccl11	-1.77407	-0.827062	0.00857828	0.397174	1.66956	0.73947	0.0198661	0.0984096	1.01736	0.0248272	0.934632	0.965809
Ccl12	-4.36478	-2.12591	0.000448959	0.0742386	-1.01921	-0.0274449	0.973043	0.989572	1.69273	0.759352	0.070268	0.189948
Ccl6	1.70768	0.77204	0.0136907	0.480211	2.40237	1.26446	4.88182e-05	0.00128669	3.02384	1.59638	4.59482e-07	1.03945e-05
Ccl8	-9.15556	-3.19465	9.12868e-05	0.0316993	1.80147	0.849172	0.44501	0.676649	6.37853	2.67322	1.42252e-09	6.23308e-08
Ccnjl	-1.52043	-0.604476	0.0160738	0.509423	-1.82966	-0.871572	0.00296966	0.0262229	-2.07813	-1.05529	7.24242e-05	0.000825
Ccr2	2.59129	1.37367	0.00659265	0.357	2.55986	1.35607	0.00443027	0.0347663	1.90569	0.930314	0.0680835	0.185828
Ccr5	2.9563	1.56379	3.07633e-07	0.0004256	1.26386	0.337832	0.235026	0.468376	1.41273	0.498486	0.11309	0.262548
Cd207	1.92957	0.948282	0.0158852	0.509423	1.26987	0.34468	0.367861	0.607778	-7.00735	-2.80887	5.5063e-09	2.11863e-07
Cd300lb	2.15061	1.10474	0.00442903	0.298637	2.99255	1.58137	1.17384e-06	6.99408e-05	1.50591	0.590632	0.149442	0.319244
Cd300ld	2.90475	1.53841	4.50791e-15	4.20216e-11	1.38004	0.464714	0.007368	0.04956	-2.5739	-1.36396	1.7011e-07	4.42474e-06
Cd33	-3.13342	-1.64774	3.37048e-07	0.0004256	2.98719	1.57879	1.23897e-06	7.29207e-05	-1.1543	-0.207022	0.479588	0.668018
Cd83	-1.91043	-0.933897	0.0005867	0.0876265	1.38883	0.473872	0.0913387	0.263552	-2.01436	-1.01032	0.000250441	0.00234884
Cdh20	-1.54023	-0.623143	0.0079228	0.387041	1.28882	0.366047	0.124192	0.317684	-1.27081	-0.345746	0.135502	0.298088
Cdh3	-4.55559	-2.18764	0.0318756	0.658543	3.42112	1.77447	0.0799135	0.243688	-1.40513	-0.490702	0.607532	0.765686
Cdhr1	-6.52402	-2.70576	0.00365394	0.268878	4.79621	2.26189	0.0190151	0.0954882	-1.06905	-0.0963347	0.895513	0.944901
Cdon	-1.60597	-0.683448	9.68768e-05	0.03282	1.20363	0.26739	0.129866	0.32631	-1.81334	-0.85865	1.17303e-06	2.34101e-05
Cdr2l	-1.52012	-0.604183	0.00145722	0.159468	1.43033	0.516345	0.00721869	0.0488158	-1.44246	-0.528532	0.00539827	0.0282312
Cela1	1.57004	0.650806	0.0419495	0.733852	-1.33783	-0.419891	0.185435	0.404411	-1.06954	-0.0969911	0.779908	0.877444
Celf4	-2.81289	-1.49206	0.0015653	0.165969	1.79587	0.844682	0.0994515	0.277867	-1.00735	-0.0105592	0.97881	0.989352
Ces2e	2.10277	1.07229	0.000677035	0.0969486	-2.28888	-1.19464	0.000247183	0.00422672	-18.366	-4.19897	1.87064e-10	9.73154e-09
Ces2g	-1.65489	-0.726731	0.030771	0.65353	1.3454	0.428032	0.207191	0.433024	-1.20441	-0.268325	0.41774	0.613297
Cfi	-2.09599	-1.06763	0.00805983	0.388719	2.74258	1.45553	0.000231044	0.00401151	1.32975	0.411153	0.244534	0.439734
Cftr	-4.35994	-2.12431	0.00193785	0.188869	3.96363	1.98682	0.00415488	0.0332438	-1.27814	-0.354043	0.549384	0.720377
Cgnl1	-1.53116	-0.614626	0.0051248	0.319987	-1.05977	-0.0837502	0.702736	0.853018	-2.20356	-1.13983	2.88462e-07	7.02936e-06
Chrd	-1.6165	-0.692875	0.00792688	0.387041	-1.13053	-0.176996	0.530128	0.742137	-1.39033	-0.475432	0.0654102	0.180539
Chst12	-1.53127	-0.61473	0.00736456	0.37608	1.12724	0.172797	0.459457	0.688184	-1.74892	-0.806464	0.000528961	0.0043943
Chst4	-2.57953	-1.36711	0.0141808	0.48143	3.23447	1.69353	0.0022937	0.0220633	-1.31947	-0.399963	0.445014	0.638163
Cldn15	-2.07228	-1.05122	0.00701013	0.369637	2.17749	1.12266	0.00403115	0.0325728	1.21936	0.286128	0.447316	0.64001
Clec10a	-4.03259	-2.01171	1.8504e-07	0.000285578	1.97082	0.978797	0.0227404	0.107452	2.10718	1.07532	0.000231438	0.00220486
Clec4a2	2.0186	1.01335	0.0087935	0.400515	1.82976	0.871657	0.0148577	0.0804574	1.40271	0.48822	0.21987	0.411589
Clvs1	-1.83967	-0.879449	0.0180611	0.5349	-1.41443	-0.500218	0.220312	0.449954	-1.42597	-0.511941	0.159788	0.333852
Cmah	-1.81664	-0.86127	0.000168437	0.0413107	1.47691	0.562582	0.0158355	0.0839845	-1.26323	-0.337115	0.128915	0.288347
Cngb3	-1.87066	-0.903548	0.000199019	0.0460728	1.14001	0.189048	0.454619	0.684516	-1.08599	-0.119012	0.609196	0.766947
Cntfr	-2.21281	-1.14588	0.00537435	0.324564	-1.31388	-0.393836	0.343712	0.585141	-2.93373	-1.55274	0.000204905	0.00198891
Comp	-1.7538	-0.810481	0.010842	0.426105	-1.46866	-0.554503	0.0875939	0.257444	-4.47347	-2.16139	1.70685e-10	8.98037e-09
Cpne5	-4.56965	-2.19208	0.00112325	0.14036	2.1989	1.13678	0.0897335	0.26146	-2.16284	-1.11292	0.0815125	0.210565
Ctss	1.57217	0.652759	0.000123111	0.0371743	1.86915	0.902385	5.56128e-08	6.49128e-06	1.18405	0.243735	0.1555	0.327654
Cybb	1.74679	0.80471	0.00207093	0.19436	1.8717	0.904351	0.000428567	0.00634627	1.22972	0.298336	0.255501	0.451852
Cybrd1	-2.82861	-1.50009	0.0170953	0.52265	3.10233	1.63335	0.00965737	0.0600534	-1.31196	-0.391727	0.522088	0.701403
Cyp26b1	-5.28177	-2.40102	0.000508375	0.077597	2.92765	1.54974	0.0212102	0.102597	-1.81993	-0.863882	0.190093	0.375129
D330023K18Rik	2.09641	1.06792	0.00726489	0.373738	-1.41312	-0.498886	0.191446	0.411321	1.80995	0.855948	0.0359881	0.117394
Dact2	-2.8888	-1.53047	0.00340392	0.264137	1.82816	0.870389	0.115396	0.303973	-1.88255	-0.912686	0.0641549	0.177867
Dbf4	1.75646	0.812667	0.0289122	0.649505	-1.35923	-0.442792	0.222154	0.452783	1.65154	0.723811	0.0554583	0.160416
Dkk3	-3.61633	-1.85453	0.048912	0.773758	1.60756	0.68487	0.454919	0.684894	-1.32722	-0.408407	0.654728	0.796833
Dmtn	-1.50042	-0.585366	0.00605398	0.344617	1.00287	0.00414052	0.985083	0.995714	-1.5141	-0.598463	0.00531099	0.0279008
Dnah1	8.39173	3.06897	0.000439111	0.0742386	2.07394	1.05238	0.058423	0.200518	10.4306	3.38275	6.34215e-05	0.000734716
Dnajb3	3.06554	1.61614	0.0107832	0.426105	1.0696	0.0970668	0.854056	0.934861	1.15108	0.202986	0.788537	0.883716
Dnajc6	-3.04701	-1.60739	0.0189474	0.545536	3.50807	1.81068	0.0077614	0.0513361	1.44066	0.526735	0.340018	0.541549
Dnase1l3	-2.60168	-1.37944	0.0222192	0.583632	-1.25262	-0.324952	0.639978	0.817322	-1.9033	-0.928502	0.110919	0.259197
Dpep2	2.9247	1.54829	0.00014655	0.040444	3.62731	1.8589	1.75747e-09	3.64348e-07	4.55726	2.18817	1.39967e-08	4.86035e-07
Dpm1	1.85993	0.89525	0.0281548	0.64533	-1.71127	-0.775064	0.0584814	0.200583	1.24908	0.320863	0.449757	0.642114
Dpp4	-2.04106	-1.02932	0.0142073	0.48143	2.01772	1.01273	0.0159018	0.0842393	-1.41244	-0.498192	0.229505	0.423069
Duox2	-2.78283	-1.47655	0.0089625	0.400816	-2.20988	-1.14397	0.100859	0.280635	-2.5593	-1.35575	0.0160266	0.0647499
Dzank1	-1.81636	-0.861051	0.00724459	0.373738	1.07633	0.106124	0.756329	0.883698	-1.85846	-0.894106	0.00583844	0.029969
E230029C05Rik	2.99524	1.58267	0.012892	0.468768	1.23045	0.299183	0.555508	0.761023	4.10795	2.03842	0.000764119	0.00592684
Edn3	1.94104	0.956832	1.52766e-06	0.00163225	-1.80583	-0.85266	1.85961e-05	0.000602096	-1.00174	-0.00250896	0.990242	0.994154
Ednrb	-1.63655	-0.71066	0.0015987	0.166962	1.1661	0.221686	0.326986	0.567942	-1.15396	-0.206592	0.353983	0.554821
Efcab7	1.8559	0.892122	0.0106783	0.426105	1.05212	0.0733018	0.817808	0.915678	1.58081	0.660667	0.0675696	0.184934
Efemp1	-1.75828	-0.814166	0.0154588	0.501949	1.40156	0.487032	0.146804	0.351591	-1.48026	-0.565847	0.0907993	0.22608
Egr1	-2.6799	-1.42218	0.00587807	0.343052	2.47817	1.30927	0.0110169	0.0655251	-4.10481	-2.03732	0.000111353	0.0011753
Egr2	-3.11582	-1.63961	0.00351821	0.266558	1.93548	0.952689	0.0924033	0.265592	-5.60607	-2.48699	3.74377e-05	0.000468478
Egr3	-2.61756	-1.38822	0.0364454	0.696323	1.87108	0.90387	0.172263	0.3872	-4.34275	-2.11861	0.00224765	0.0141459
Eln	-1.55492	-0.636836	0.000958546	0.125606	-1.33631	-0.41826	0.0313918	0.133466	-1.52694	-0.610647	0.00155803	0.0105773
Elp6	-1.62852	-0.703564	0.045081	0.74852	1.41015	0.495851	0.168194	0.381532	-1.3133	-0.393192	0.253272	0.449728
Enkur	-2.88758	-1.52986	0.000172263	0.0413107	2.56225	1.35741	0.0010918	0.0129175	1.46727	0.553131	0.105053	0.249263
Eno2	-1.68079	-0.749143	0.0496131	0.773758	1.83609	0.87664	0.0214652	0.103309	1.08227	0.114066	0.755729	0.863388
Enpp6	-2.03774	-1.02697	0.000312148	0.063249	1.36553	0.449465	0.121785	0.313433	-2.75201	-1.46049	6.751e-07	1.43601e-05
Epb4.2	-3.68855	-1.88305	0.00887787	0.400515	5.80598	2.53754	0.000366288	0.00563208	2.12959	1.09057	0.0788521	0.205643
Epha3	-2.18183	-1.12554	0.0318198	0.658543	1.81132	0.857039	0.115975	0.304517	-1.86288	-0.897537	0.0812349	0.209926
Ephx4	-4.53971	-2.1826	0.0106942	0.426105	4.49524	2.1684	0.0117626	0.0686483	1.01824	0.0260741	0.970005	0.984607
Evpl	-3.46607	-1.7933	0.00972467	0.418191	4.17323	2.06116	0.00293068	0.0259944	-1.86091	-0.896007	0.170479	0.348792
F13a1	-1.74875	-0.806321	3.19227e-05	0.0164224	1.35645	0.439832	0.0231998	0.108977	1.05678	0.0796687	0.677332	0.813361
F2rl2	-2.43845	-1.28596	0.0350622	0.689221	2.1135	1.07963	0.0841885	0.251804	-1.60797	-0.68524	0.238325	0.43188
F630028O10Rik	1.96751	0.976372	0.0139971	0.48143	1.89209	0.919981	0.00910645	0.0577149	2.72858	1.44815	0.000192046	0.00188251
F830045P16Rik	-2.53892	-1.34422	0.00897436	0.400816	2.086	1.06074	0.0499003	0.180786	1.42934	0.515354	0.210905	0.400944
Fam227a	-2.10962	-1.07698	0.0226366	0.583632	2.88954	1.53084	0.000877172	0.010898	-1.20885	-0.27364	0.53066	0.707105
Fbxl13	-3.70295	-1.88867	0.0369	0.699238	6.06788	2.60119	0.00250346	0.0234478	-1.08517	-0.117921	0.87316	0.932757
Fcamr	-4.54655	-2.18477	0.0161947	0.509423	1.95741	0.968949	0.291693	0.531917	-3.24299	-1.69732	0.0541609	0.157979
Fcgr2b	-2.24309	-1.16549	0.000156234	0.0406535	1.65924	0.730519	0.0197343	0.0980011	1.27268	0.347874	0.228074	0.421158
Fcna	-2.06995	-1.04959	0.0160378	0.509423	3.12835	1.6454	0.000145652	0.0028656	2.09935	1.06995	0.00814578	0.0386556
Flrt1	-2.2575	-1.17472	0.00556688	0.334736	1.28854	0.365734	0.405951	0.64229	-2.50025	-1.32207	0.00210128	0.0134755
Flt3	-6.83856	-2.77369	0.020701	0.566373	21.1856	4.40501	6.34347e-05	0.00155673	-2.09524	-1.06711	0.277674	0.475925
Folh1	-7.59991	-2.92598	0.00140137	0.159468	4.41087	2.14106	0.0261599	0.117481	1.30964	0.389171	0.57359	0.738934
Fosb	-3.01665	-1.59295	0.0201292	0.562564	3.05606	1.61167	0.0189036	0.0950654	-2.0125	-1.00899	0.134492	0.296428
Foxc1	-1.86099	-0.896073	3.96332e-05	0.0183502	1.27434	0.349752	0.115031	0.303529	-1.5833	-0.662936	0.00217455	0.0137983
Foxc2	-1.89627	-0.923167	0.000735578	0.103204	1.11067	0.151428	0.603641	0.792344	-2.26353	-1.17857	2.92189e-05	0.00038001
Foxred2	-2.00094	-1.00068	0.0189074	0.545536	1.75828	0.814163	0.061994	0.207793	1.15165	0.203702	0.599471	0.759269
Fpr1	3.92105	1.97124	8.16982e-05	0.03067	1.29187	0.369461	0.389859	0.627117	1.34553	0.428172	0.441942	0.634938
Fras1	-2.38533	-1.25419	0.0467	0.754259	1.86619	0.900094	0.152657	0.360538	-1.51301	-0.597421	0.334251	0.535925
Fstl3	-1.54824	-0.630631	0.00960503	0.415089	-1.04169	-0.0589212	0.81563	0.91525	1.00493	0.00709724	0.975995	0.987729
Fxyd2	-1.79346	-0.842745	0.017536	0.528363	-1.4329	-0.518935	0.199291	0.421654	-1.79579	-0.844617	0.0182355	0.0714502
G6b	-2.3879	-1.25575	0.0255426	0.621415	2.50571	1.32522	0.0184442	0.0938082	-1.43909	-0.525161	0.336871	0.538327
Gbp10	2.74508	1.45685	0.00048208	0.0767529	-1.07078	-0.0986571	0.793969	0.90419	5.03972	2.33334	5.64276e-09	2.16514e-07
Gdf15	1.67787	0.74663	0.0378366	0.706385	-4.06401	-2.0229	5.00976e-07	3.62425e-05	-1.49309	-0.578302	0.14045	0.306219
Gdnf	2.59797	1.37738	0.0305356	0.652521	1.37051	0.454717	0.379491	0.618097	3.45575	1.789	0.0035105	0.0200827
Gdpd2	3.65898	1.87144	0.00665617	0.358349	1.25546	0.32822	0.574449	0.774917	2.06282	1.04462	0.15296	0.324518
Gja5	-2.45111	-1.29343	0.00433761	0.294403	1.37737	0.461913	0.30347	0.544029	-2.19445	-1.13386	0.0120512	0.0519114
Glp1r	-51.0176	-5.67292	0.000620398	0.0916737	71.5211	6.1603	0.000191626	0.00352541	-7.83785	-2.97046	0.0216696	0.0812608
Gm10371	-3.2683	-1.70854	0.0185114	0.541311	3.81159	1.93039	0.00752212	0.0502319	-1.42205	-0.507976	0.443139	0.636131
Gm10639	3.79499	1.9241	0.00127794	0.150428	-3.81831	-1.93293	0.0015184	0.0163492	-1.03915	-0.0554033	0.940136	0.96909
Gm11627	-2.48669	-1.31423	0.00326903	0.257994	1.11501	0.157059	0.748296	0.879708	-6.21441	-2.63562	4.2728e-07	9.77746e-06
Gm12216	-2.05994	-1.0426	0.0463562	0.753085	1.79335	0.84266	0.116959	0.306199	-1.13394	-0.181341	0.707324	0.833171
Gm12250	1.7784	0.830577	0.0100451	0.424872	1.39037	0.475473	0.119628	0.309776	2.03711	1.02653	0.00143117	0.00988513
Gm2011	-4.61512	-2.20637	0.00173816	0.178779	3.17691	1.66762	0.0260548	0.117196	-1.49354	-0.578738	0.318182	0.519031
Gm20605	2.10792	1.07582	0.00908203	0.403033	-1.22109	-0.288171	0.451469	0.681722	1.21204	0.277435	0.542704	0.715912
Gm6634	-2.39209	-1.25827	0.0145491	0.48143	1.844	0.882841	0.088045	0.258278	-3.0121	-1.59077	0.00253864	0.0156025
Gm6981	2.76422	1.46687	0.00219071	0.20019	-2.37319	-1.24683	0.00873449	0.0559862	1.84073	0.880277	0.083966	0.214826
Gnao1	-1.54282	-0.62557	0.00198523	0.188869	-1.13735	-0.185671	0.362316	0.603324	-1.54376	-0.626451	0.00196938	0.0127845
Gng2	-1.95628	-0.968109	0.00269063	0.227883	1.63882	0.71266	0.027235	0.120706	-1.03013	-0.0428253	0.892293	0.942578
Gp1ba	-3.12366	-1.64324	0.00343391	0.264983	1.74473	0.803006	0.164382	0.376728	-2.01361	-1.00978	0.0623626	0.174605
Gp1bb	-2.72957	-1.44867	0.00348832	0.266558	3.14053	1.65101	0.000848905	0.0106406	-1.18886	-0.249574	0.590261	0.752591
Gp6	-2.87184	-1.52198	0.00523466	0.323153	2.01891	1.01357	0.07147	0.226596	-1.75669	-0.812858	0.115473	0.266521
Gp9	-2.89824	-1.53518	0.00609808	0.344617	3.36399	1.75017	0.00179221	0.0185636	-1.26651	-0.340856	0.524135	0.702671
Gpm6a	-2.00962	-1.00692	0.042071	0.734129	1.92233	0.942857	0.0568513	0.197022	-1.24672	-0.318136	0.515583	0.696369
Gpr161	1.88315	0.913146	0.00639098	0.350873	-1.4483	-0.534362	0.102533	0.283091	-1.31055	-0.390169	0.317866	0.518637
Gpr182	-1.68254	-0.750639	0.00609304	0.344617	1.66275	0.733571	0.00758227	0.0504681	-1.60557	-0.683082	0.0125898	0.0536914
Gpr34	-4.60567	-2.20341	0.000154083	0.0406535	1.64375	0.716994	0.222873	0.453517	-2.69825	-1.43202	0.0104711	0.0468265
Gpr65	1.69973	0.765304	0.0225095	0.583632	1.5123	0.596743	0.053018	0.188391	-1.42986	-0.515875	0.174917	0.355569
Grap2	-3.37319	-1.75411	0.00297345	0.243274	3.89724	1.96245	0.000876801	0.010898	-1.66135	-0.732359	0.188904	0.373345
Grem2	-28.565	-4.83617	0.0100241	0.424872	298.377	8.22099	3.19355e-05	0.000929945	9.27638	3.21356	0.0247626	0.089758
Grik3	-2.07099	-1.05032	0.00355027	0.266558	1.48782	0.573198	0.130683	0.327769	-1.33961	-0.42181	0.215736	0.407387
Grin2c	-2.05527	-1.03933	0.00255773	0.219384	1.07175	0.0999692	0.781518	0.897057	1.00716	0.0102938	0.974878	0.987173
Gsdma	6.1428	2.6189	0.00042846	0.0742386	-4.46412	-2.15838	0.00271567	0.0246701	6.2639	2.64706	0.000373531	0.00330048
Gsta1	4.70088	2.23293	0.000127187	0.0373574	-5.41527	-2.43703	5.84975e-05	0.00145788	2.41828	1.27398	0.0409198	0.128779
Gucy1a3	-1.53242	-0.615812	0.035501	0.691221	1.26003	0.333458	0.254702	0.491363	-1.49586	-0.580978	0.047201	0.142725
Gucy2e	-3.791	-1.92258	0.016974	0.52265	1.44838	0.53444	0.51237	0.728586	-2.76266	-1.46606	0.0614569	0.172766
Gypa	-2.23266	-1.15876	0.0219452	0.581584	5.63888	2.49541	6.73152e-07	4.62875e-05	1.39321	0.478417	0.310164	0.510327
H19	-2.0449	-1.03203	0.0109279	0.426372	1.70125	0.766599	0.0576845	0.198621	-1.88733	-0.91635	0.0235974	0.0862776
Hacd4	-1.56987	-0.650641	0.00418429	0.293958	1.83082	0.872488	0.000114567	0.00241844	-1.49062	-0.575912	0.01113	0.0490224
Halr1	-2.56323	-1.35796	0.0194591	0.54825	-1.36979	-0.453952	0.529921	0.741983	-1.64888	-0.721487	0.183016	0.365295
Hamp	-6.79443	-2.76435	0.0170192	0.52265	5.30077	2.4062	0.0353071	0.144623	1.23329	0.302516	0.779274	0.877046
Hid1	-1.62255	-0.698265	0.0173752	0.525798	1.48768	0.573062	0.0529411	0.188166	-1.86273	-0.897416	0.00258858	0.0158814
Hist2h2bb	-2.03169	-1.02268	0.0302816	0.652111	1.61375	0.690421	0.158291	0.368038	-1.84331	-0.882297	0.0609431	0.171707
Hmga2-ps1	-2.26202	-1.17761	0.00196365	0.188869	2.22056	1.15092	0.00252139	0.0235048	-1.76865	-0.822646	0.0285542	0.0992287
Hpse	-1.73088	-0.791502	0.0456955	0.74852	2.32535	1.21745	0.00203935	0.0203641	-1.11445	-0.156327	0.686169	0.820144
Hsf2bp	2.6397	1.40038	0.00743623	0.378262	-1.01084	-0.0155607	0.972782	0.989378	4.13274	2.0471	4.19122e-05	0.000517936
Hspa1a	4.57906	2.19505	0.0162473	0.509423	-13.3413	-3.73783	0.000144207	0.00284119	-2.3294	-1.21996	0.180435	0.362068
Hspa1b	3.69301	1.8848	0.0297216	0.649505	-11.8642	-3.56854	0.000141042	0.00281476	-3.1822	-1.67003	0.0592236	0.168142
Hvcn1	-1.65539	-0.727173	0.0318021	0.658543	1.22133	0.288448	0.419154	0.653722	-2.31247	-1.20943	0.000804331	0.0061708
Ier2	-1.71807	-0.780785	0.0186531	0.543169	1.86694	0.900676	0.00675822	0.0466096	-1.77292	-0.826126	0.0130839	0.0553732
Igf2	-1.74469	-0.802974	0.0114468	0.436804	1.35781	0.441287	0.163324	0.375204	-2.20157	-1.13853	0.000377799	0.00332971
Igfbp3	-1.59943	-0.677554	0.00981885	0.420938	2.2232	1.15264	1.25213e-05	0.000443928	1.33733	0.419357	0.106584	0.251949
Igfbp6	-1.69874	-0.764468	0.0491001	0.773758	1.72196	0.784051	0.0436821	0.165596	-1.61593	-0.692369	0.0743633	0.197533
Il1rl1	2.23638	1.16117	0.0058147	0.342229	-1.10043	-0.138073	0.716403	0.860727	1.34279	0.425233	0.359662	0.559617
Il1rn	3.85046	1.94503	0.0417535	0.731344	4.16088	2.05689	0.0108824	0.0650977	4.73649	2.24382	0.0189384	0.0734378
Ildr2	-1.95	-0.963474	0.0234219	0.597323	1.6241	0.699643	0.099644	0.277936	-1.15204	-0.204195	0.625291	0.777656
Itga2b	-2.99574	-1.58291	0.0051373	0.319987	2.41122	1.26977	0.0239252	0.111033	-1.5292	-0.612776	0.267092	0.464201
Itgal	2.79038	1.48046	2.39912e-06	0.00222158	1.9007	0.926534	0.00154814	0.0166052	-1.26545	-0.339652	0.314741	0.515294
Itgb3	-1.7823	-0.833742	0.00888111	0.400515	1.60028	0.67832	0.0335854	0.139543	-1.1961	-0.258338	0.410785	0.606971
Junb	-1.7766	-0.829119	0.0258745	0.623357	4.19934	2.07016	6.48774e-08	7.26731e-06	1.73737	0.796903	0.0313726	0.106468
Kazald1	-1.51657	-0.600808	0.0470235	0.754925	1.29665	0.37479	0.22649	0.458192	-1.71922	-0.781751	0.0115319	0.0501908
Kbtbd11	-1.95999	-0.970849	0.00221815	0.201373	1.11324	0.154766	0.642762	0.819079	1.05506	0.0773281	0.795252	0.888588
Kcnc2	-2.27832	-1.18797	0.00227065	0.202175	1.29573	0.373764	0.363738	0.604562	-2.0808	-1.05714	0.00631568	0.0318074
Kcne1	-2.82491	-1.49821	4.82247e-09	1.1164e-05	1.49111	0.576383	0.030726	0.13144	-1.38719	-0.472163	0.0498206	0.148341
Kcne3	2.00773	1.00557	0.0459135	0.74852	-3.19072	-1.67388	0.00280564	0.0252273	-2.11181	-1.07848	0.103671	0.247081
Kif1a	-1.65119	-0.723509	0.0443462	0.747379	-1.00393	-0.00565853	0.987913	0.996305	-1.50524	-0.589993	0.0987952	0.239238
Kif24	3.11135	1.63754	0.019434	0.54825	1.64873	0.721356	0.199961	0.422619	2.81541	1.49335	0.0374552	0.120716
Klhl10	2.43996	1.28686	0.00534212	0.324564	-1.89879	-0.925084	0.0398308	0.156109	1.36357	0.447394	0.385018	0.584452
Kmo	-3.14446	-1.65281	0.0105239	0.426105	2.35226	1.23405	0.0665995	0.217562	-1.10602	-0.14538	0.795886	0.88894
Krt18	-2.74719	-1.45796	0.0496494	0.773758	3.5465	1.82639	0.0146235	0.0795616	-1.02658	-0.0378445	0.957909	0.979588
L1cam	-1.55721	-0.638966	0.00186563	0.183784	-1.40213	-0.487623	0.0294315	0.127671	-2.01482	-1.01065	2.1479e-06	3.96732e-05
Lamc3	-2.4683	-1.30352	0.0331642	0.666352	1.58117	0.66099	0.286433	0.526126	1.01879	0.026851	0.963038	0.981207
Lcn2	-1.77799	-0.83025	0.0436017	0.742806	3.67288	1.87691	6.46913e-06	0.000267429	5.60014	2.48546	2.56007e-09	1.04586e-07
Lect1	2.74239	1.45543	0.000391298	0.0726949	1.53714	0.620245	0.0766936	0.237571	2.71297	1.43987	0.000480503	0.00405233
Lefty1	-1.82369	-0.866864	0.0472304	0.754925	1.35147	0.434527	0.348347	0.59058	-1.86119	-0.896227	0.0423216	0.131657
Lgals2	-3.89313	-1.96093	0.0387576	0.712095	8.91791	3.15671	0.000799879	0.010193	-1.28473	-0.361463	0.670837	0.808356
Lgals7	-3.41707	-1.77276	0.0320145	0.658543	3.70233	1.88843	0.0221494	0.105615	1.087	0.120349	0.861924	0.926779
Lingo1	-3.49196	-1.80404	0.00301045	0.244533	1.94999	0.963466	0.11904	0.309012	-4.07787	-2.02782	0.00105115	0.00766029
Lrat	-4.14859	-2.05262	0.045865	0.74852	7.04441	2.81648	0.00650821	0.0454953	-1.82546	-0.868258	0.366585	0.566231
Lrp1b	-2.06344	-1.04505	0.0315015	0.657091	1.85405	0.890677	0.0742417	0.23257	1.11237	0.153634	0.724227	0.84445
Lrp2	-2.58239	-1.36871	0.0223002	0.583632	3.70561	1.88971	0.00174348	0.0181756	-1.03882	-0.0549393	0.923935	0.95987
Lrrc32	-1.58999	-0.669022	0.00040298	0.0726949	1.02001	0.0285773	0.881252	0.948329	-2.13043	-1.09115	1.64083e-08	5.5998e-07
Lrrn3	-2.08086	-1.05718	0.0366652	0.698275	1.15491	0.20778	0.70483	0.854284	-3.37224	-1.75371	0.00144879	0.00998199
Lrrn4	-3.11418	-1.63885	0.00749452	0.378542	2.92981	1.55081	0.0112498	0.0664651	-1.32618	-0.407281	0.493479	0.679463
Lst1	-2.01182	-1.0085	0.0370805	0.700745	3.27771	1.71269	0.000169558	0.00322184	-2.38152	-1.25188	0.0131592	0.055624
Ltc4s	-5.3854	-2.42905	4.93747e-05	0.0215243	3.0908	1.62798	0.00698572	0.0477785	1.14882	0.200157	0.706438	0.83269
Mdfi	-2.12527	-1.08765	0.0173522	0.525798	1.4319	0.517934	0.26231	0.498807	-1.83091	-0.872558	0.0543445	0.158302
Megf6	-1.92843	-0.947426	0.00560131	0.335354	1.23052	0.299263	0.385895	0.623918	-2.15819	-1.10982	0.00129209	0.00912609
Mgl2	-6.14284	-2.61891	1.11e-11	3.85448e-08	1.8728	0.905198	0.0227513	0.107452	-1.25833	-0.331515	0.332419	0.534292
Mki67	1.6019	0.679785	0.00587054	0.343052	1.1876	0.248043	0.295377	0.535892	1.00332	0.00478125	0.985089	0.991873
Mlana	-3.16692	-1.66308	0.0271126	0.639633	2.15643	1.10864	0.138559	0.340093	1.30323	0.382087	0.595925	0.757484
Mmp12	9.09281	3.18473	0.00046966	0.0758555	7.88545	2.97919	5.38548e-05	0.00137508	7.21463	2.85092	0.00208465	0.0133993
Mmrn1	-1.54173	-0.624554	0.00773707	0.386575	1.17302	0.230226	0.330574	0.571968	-1.21897	-0.285665	0.219278	0.411035
Mpeg1	1.61046	0.687477	0.00962265	0.415089	3.00635	1.58801	2.10157e-09	4.17012e-07	1.28443	0.36113	0.175232	0.356122
Mpv17l	1.74292	0.801504	0.00272915	0.228361	-1.00548	-0.00788721	0.975402	0.990653	1.44621	0.532281	0.0513969	0.151929
Mpzl2	-2.1157	-1.08114	0.0205696	0.566373	2.03715	1.02655	0.0280448	0.123468	1.16385	0.218902	0.628313	0.779535
Mrc1	-1.56723	-0.648217	0.00037036	0.0714486	1.22306	0.290496	0.111448	0.297123	-1.03174	-0.0450852	0.802528	0.892697
Ms4a7	-1.77452	-0.827433	0.042974	0.737898	1.95656	0.968318	0.0178538	0.0916593	-1.2095	-0.274414	0.491137	0.677798
Msln	-2.6621	-1.41256	0.00990983	0.422232	2.95985	1.56553	0.0044039	0.0345834	-1.14627	-0.196944	0.712333	0.836374
Msr1	3.05541	1.61137	1.14453e-08	2.27108e-05	1.72721	0.788446	0.00299261	0.0264087	1.34648	0.429194	0.136618	0.299783
Mthfd2	4.4034	2.13862	1.83954e-05	0.0116142	-4.48642	-2.16557	1.59831e-05	0.000532931	1.12621	0.171471	0.735532	0.851655
Mx1	2.31304	1.20979	0.00865838	0.398228	1.9192	0.940508	0.0140836	0.0772902	2.66412	1.41366	0.00192499	0.0125724
Myc	1.61839	0.694555	0.0103593	0.426105	1.66247	0.733325	0.00467498	0.0361556	2.52453	1.33601	5.91976e-07	1.2888e-05
Naip2	1.52494	0.608756	0.0468577	0.754438	1.49337	0.578571	0.0430205	0.163857	1.22882	0.297273	0.345494	0.546495
Necab1	-2.04202	-1.03	0.0105478	0.426105	-1.4099	-0.495588	0.313111	0.554168	-2.14458	-1.10069	0.00727415	0.0355768
Neurl1a	1.64099	0.71457	0.00703605	0.369637	-1.4967	-0.581781	0.028177	0.123854	-1.92033	-0.941358	0.00132857	0.00931458
Nfam1	1.92163	0.942333	0.000409903	0.0726949	1.9448	0.959618	9.58639e-05	0.00211022	1.76416	0.818981	0.0023999	0.0149081
Ngfrap1	-1.61842	-0.69459	0.0458082	0.74852	2.13617	1.09503	0.00156098	0.016717	-1.07884	-0.109481	0.747273	0.858879
Nkain4	-2.49729	-1.32036	0.0413339	0.728307	2.98137	1.57598	0.0153384	0.082277	-1.09127	-0.126007	0.840902	0.91475
Nme8	-1.9206	-0.941557	0.0143971	0.48143	2.60382	1.38063	0.000201372	0.00364201	1.60189	0.679777	0.0318469	0.107498
Nos1	-3.0444	-1.60616	0.0190486	0.545536	1.99581	0.996972	0.166245	0.379277	-1.64543	-0.718463	0.253421	0.449728
Nos1ap	-1.51284	-0.597258	0.038732	0.712095	1.00449	0.00646872	0.983076	0.994532	-1.32179	-0.402498	0.160742	0.335242
Nppa	-3.33068	-1.73582	0.000464829	0.0758555	1.6408	0.714397	0.140381	0.342448	-1.08779	-0.121401	0.801182	0.891914
Npr3	-2.01247	-1.00897	0.00535866	0.324564	1.21368	0.279393	0.4372	0.670237	-2.42602	-1.27859	0.000454935	0.00387502
Npy	-6.40069	-2.67823	0.000253064	0.0566946	5.37093	2.42517	0.000893211	0.0110282	1.19375	0.255497	0.694123	0.82546
Npy1r	-3.5361	-1.82216	0.00144618	0.159468	-1.12567	-0.170784	0.766151	0.889285	-3.87748	-1.95512	0.00068619	0.00544017
Nqo1	1.53303	0.616386	5.20413e-05	0.0215243	1.14158	0.191035	0.205327	0.430294	2.18743	1.12924	1.5076e-13	1.44417e-11
Nr4a1	-4.6402	-2.21419	0.00141826	0.159468	4.09785	2.03487	0.00316929	0.0273398	-1.15296	-0.205347	0.756952	0.863791
Nr4a2	-2.99678	-1.58341	0.0320317	0.658543	3.65139	1.86845	0.011917	0.0694309	1.11825	0.161243	0.820865	0.90411
Nr4a3	-2.37033	-1.24509	0.00707872	0.369637	-1.03951	-0.0559081	0.902818	0.958653	1.25865	0.331883	0.465157	0.655277
Nrg1	-2.54579	-1.34811	0.00604671	0.344617	1.18338	0.242915	0.63726	0.814985	-2.18666	-1.12873	0.0202458	0.0770922
Nrgn	-2.25074	-1.1704	0.0276484	0.644598	1.84736	0.885467	0.0941149	0.26888	-2.38772	-1.25563	0.0185008	0.0722187
Nudt15	1.64917	0.721742	0.0319196	0.658543	-1.17651	-0.234517	0.474099	0.698328	1.36844	0.452531	0.190768	0.375991
Nxph3	-3.07876	-1.62235	0.0229517	0.589278	3.79546	1.92427	0.00651594	0.0455172	-1.22458	-0.292283	0.646795	0.791262
Oas1a	1.50488	0.589652	0.0456547	0.74852	1.2005	0.263636	0.349034	0.59123	1.20348	0.26721	0.379005	0.577995
P2ry12	-2.20972	-1.14387	0.0048874	0.312715	1.7456	0.803724	0.0478284	0.176268	-2.35992	-1.23874	0.00245274	0.015165
Pam	-1.50246	-0.58733	0.00526126	0.323358	1.04947	0.0696591	0.739855	0.874976	1.08667	0.119915	0.567523	0.734112
Pcdh15	-2.07521	-1.05326	0.00447011	0.299494	2.03264	1.02335	0.0065816	0.0457779	1.08924	0.123319	0.704747	0.831915
Pcdhga11	-1.61705	-0.693367	0.0315385	0.657091	1.40315	0.488674	0.139342	0.341232	-1.06722	-0.0938519	0.761297	0.865198
Pdk3	-1.51675	-0.600982	0.0445322	0.74852	1.48623	0.571657	0.0573032	0.197749	-1.11186	-0.152976	0.601822	0.761114
Pf4	-1.54472	-0.627346	0.0171889	0.523584	1.81873	0.862929	0.00104678	0.0124806	-1.28463	-0.361353	0.167733	0.345209
Phlda1	-1.51711	-0.601323	0.00123703	0.148124	-1.35087	-0.433889	0.0213624	0.102958	-1.97031	-0.978423	2.02265e-07	5.15499e-06
Pilra	2.57272	1.36329	0.00630514	0.348918	1.48794	0.573318	0.211812	0.439706	1.12038	0.163982	0.756058	0.863552
Pirb	1.72914	0.790059	0.000630264	0.0921512	2.19972	1.13732	5.02222e-08	5.96228e-06	2.456	1.29631	8.75249e-09	3.17421e-07
Pkhd1l1	-2.31576	-1.21148	0.014035	0.48143	1.95756	0.969054	0.048483	0.177638	-1.40191	-0.487392	0.316389	0.517139
Pla2g2d	-309.82	-8.27529	7.7848e-15	4.20216e-11	11.6594	3.54342	0.0248617	0.113513	-2.06187	-1.04395	0.0507318	0.150409
Pla2g7	-1.61039	-0.687413	0.00257449	0.219384	2.98407	1.57728	3.9753e-12	2.04507e-09	1.4162	0.502028	0.0227475	0.0841729
Plagl1	-1.97214	-0.979764	0.00491457	0.312715	1.62162	0.697434	0.0453145	0.169792	-1.1727	-0.22983	0.502724	0.687219
Pld4	-1.67683	-0.745733	0.000901495	0.119255	2.05142	1.03663	3.55571e-06	0.000166854	1.06609	0.0923256	0.668231	0.806126
Plekha7	-3.14051	-1.651	0.00210225	0.194885	1.69019	0.757185	0.152789	0.360558	-2.28387	-1.19148	0.0243252	0.0884495
Plin1	-4.80723	-2.26521	0.0226478	0.583632	1.48971	0.57503	0.567003	0.770086	-1.03029	-0.0430553	0.96247	0.981132
Plvap	-1.9584	-0.969679	0.0300853	0.649641	2.01016	1.00731	0.0243704	0.112139	-1.72834	-0.789391	0.0764266	0.201332
Plxna3	-1.74211	-0.800835	0.0110725	0.428406	-1.01516	-0.0217072	0.948713	0.97881	-2.8365	-1.50411	9.98835e-06	0.000151626
Plxnc1	-1.51859	-0.602735	0.00434504	0.294403	1.26376	0.337723	0.114541	0.302697	-2.7427	-1.4556	9.23584e-11	5.13143e-09
Podn	-2.23046	-1.15734	0.00159247	0.166962	1.64368	0.716928	0.0491537	0.17901	1.26993	0.34475	0.339002	0.540509
Ppfia2	1.87549	0.907266	0.0431132	0.738584	-1.03447	-0.0488961	0.907211	0.960442	-1.08143	-0.11294	0.821374	0.904384
Ppl	-1.77434	-0.827282	0.00403692	0.290594	1.37749	0.462041	0.109115	0.29378	-1.28382	-0.360445	0.205192	0.39437
Proca1	-2.35855	-1.2379	0.00333223	0.261496	1.49825	0.583278	0.196283	0.418091	-1.37055	-0.45476	0.246297	0.441715
Prox2	1.90127	0.926963	0.0283213	0.64701	1.22422	0.291864	0.449988	0.680864	1.5348	0.618049	0.155851	0.327991
Psd4	1.83313	0.874307	0.0364285	0.696323	1.64503	0.718117	0.0612999	0.206214	1.25414	0.3267	0.454918	0.64645
Ptafr	-2.78624	-1.47832	0.000108088	0.0357463	2.22491	1.15375	0.00314093	0.0271822	-1.52938	-0.612951	0.0861525	0.218568
Ptgs2	-1.74538	-0.803538	0.0456091	0.74852	1.7055	0.770196	0.0566391	0.19663	-3.38758	-1.76025	5.63117e-05	0.000664545
Ptk7	-1.68456	-0.752375	0.00593217	0.34432	1.78831	0.838595	0.00219881	0.0214628	-1.92238	-0.942891	0.000695451	0.00549478
Ptn	1.52196	0.60593	0.0368044	0.698378	-1.20253	-0.266073	0.351821	0.593589	-1.20611	-0.27036	0.390211	0.588674
Ptprf	-1.88358	-0.91348	0.00760464	0.382604	2.65669	1.40963	4.32197e-05	0.00118407	1.4626	0.548532	0.103192	0.246436
Ptprv	-2.29917	-1.20111	0.00904499	0.402676	1.11615	0.158533	0.760419	0.886092	-2.02038	-1.01463	0.0252654	0.0908113
Pxdc1	-1.57134	-0.651995	0.0436017	0.742806	1.53412	0.617408	0.0563611	0.196057	-1.22512	-0.292919	0.361311	0.561052
Pycr1	2.11135	1.07817	0.00180208	0.180078	-2.61258	-1.38547	0.000140829	0.00281456	1.19701	0.259433	0.493393	0.67943
Rab32	2.05726	1.04072	2.5534e-05	0.0147778	1.54222	0.625012	0.00553041	0.0405797	1.05481	0.076977	0.772408	0.87261
Rab36	-1.97347	-0.980736	0.0470902	0.754925	1.21649	0.282729	0.588698	0.78306	-1.7003	-0.765788	0.115321	0.266259
Ramp1	-2.04715	-1.03362	0.000119013	0.0371743	2.0484	1.0345	0.000127778	0.00261391	1.00887	0.0127341	0.959842	0.980237
Rd3	-2.74607	-1.45737	0.0435714	0.742806	3.39471	1.76329	0.0125225	0.0716009	-1.0518	-0.0728594	0.906779	0.951337
Reln	-1.64571	-0.718713	0.0286497	0.649505	1.35458	0.437847	0.185234	0.40416	-1.09049	-0.124978	0.698646	0.828498
Retnla	-2.76998	-1.46987	0.00108608	0.138401	1.54756	0.629999	0.17658	0.393312	-2.02567	-1.0184	0.0195578	0.0752724
Rgs10	-1.7011	-0.766468	0.00257012	0.219384	1.84045	0.880057	0.000543252	0.00752213	-1.58854	-0.6677	0.00861532	0.0401971
Rgs18	-2.24212	-1.16486	0.0251014	0.619853	1.84861	0.886437	0.0885715	0.259275	-1.98292	-0.987628	0.0565618	0.162457
Rgs7	-1.63213	-0.70676	0.00614108	0.344617	-1.25342	-0.325867	0.239465	0.473481	-1.92729	-0.946574	0.000336134	0.003019
Rp1	-3.05258	-1.61003	0.00628892	0.348918	2.41034	1.26924	0.033705	0.139833	-1.32518	-0.406193	0.457308	0.648792
Rpp25	-1.72407	-0.785821	0.00114006	0.14036	1.33008	0.411518	0.102413	0.282975	1.21416	0.279956	0.204529	0.393617
Rsl1	1.86226	0.897051	0.0138698	0.48143	-1.51636	-0.600615	0.0940413	0.268828	1.23048	0.29922	0.437972	0.631848
Rspo1	-2.80829	-1.48969	0.0168542	0.52265	2.77189	1.47087	0.0183593	0.0935475	1.07235	0.100773	0.866736	0.930088
Rufy4	-2.25883	-1.17557	0.0443907	0.747379	2.51145	1.32852	0.0227419	0.107452	1.44944	0.535496	0.265508	0.462607
Runx1	-1.62775	-0.702882	0.0146849	0.484497	1.90415	0.929149	0.00116128	0.0134195	-1.16623	-0.221857	0.426082	0.621538
Rxfp1	-3.56658	-1.83454	0.0105718	0.426105	1.21439	0.280228	0.693016	0.847956	-2.10655	-1.07488	0.123644	0.279744
Ryr3	-2.05691	-1.04048	0.00154403	0.164973	1.17027	0.226846	0.493902	0.714614	-2.28674	-1.19329	0.000310327	0.00282155
Sall1	-2.20303	-1.13949	0.00777141	0.386899	1.21909	0.285808	0.51083	0.727511	-3.39873	-1.765	7.37715e-05	0.000835796
Samsn1	2.80882	1.48996	0.012355	0.457628	1.91417	0.936721	0.0604572	0.20431	2.48052	1.31065	0.0306605	0.104663
Sbk2	-2.10245	-1.07207	0.0159557	0.509423	1.19707	0.259509	0.557165	0.76254	-1.8343	-0.87523	0.0481177	0.144854
Scd4	-1.77198	-0.825359	0.0314041	0.657091	2.7527	1.46085	0.000146275	0.00286971	1.54635	0.628863	0.0927806	0.229676
Scgb1a1	-70.0515	-6.13034	0.0383379	0.708691	44678.8	15.4473	0.000377147	0.00575668	47.6772	5.57523	0.0702765	0.189948
Scgb1c1	-1.70349	-0.768492	0.00418077	0.293958	1.65196	0.724177	0.00732991	0.0493756	1.40397	0.489515	0.0557538	0.160935
Sema3d	-1.5669	-0.647918	0.0350813	0.689221	1.34767	0.430468	0.163372	0.375204	-1.3367	-0.418674	0.170202	0.348461
Sema4a	-2.39546	-1.2603	0.0062956	0.348918	1.78305	0.834344	0.0711372	0.225954	-1.2718	-0.346871	0.438063	0.631854
Serpinb1c	2.36496	1.24182	0.0271234	0.639633	-2.10169	-1.07155	0.0569795	0.19727	5.95018	2.57293	4.88694e-07	1.09131e-05
Serpinb8	-1.55995	-0.641498	0.025225	0.620134	-1.03311	-0.0469926	0.876	0.945309	-1.23473	-0.3042	0.280053	0.478821
Sgol2a	1.55752	0.639249	5.30835e-05	0.0215243	1.28538	0.36219	0.018391	0.0936406	2.21347	1.14631	2.77593e-13	2.47165e-11
Shisa3	1.81127	0.856998	0.0205666	0.566373	-1.13481	-0.182448	0.613402	0.799264	1.58533	0.66478	0.0747867	0.198129
Siglece	1.88931	0.917856	0.0457407	0.74852	1.28719	0.364225	0.399786	0.636304	1.50879	0.593395	0.204385	0.393473
Siglech	-23.6502	-4.56378	3.7461e-10	1.04067e-06	4.27658	2.09646	0.027793	0.122671	-1.9417	-0.957322	0.04331	0.133684
Six2	-1.84285	-0.881939	0.0335008	0.669535	-1.21168	-0.27701	0.562955	0.76693	-1.86791	-0.901423	0.0313478	0.106434
Slamf9	-2.3236	-1.21636	0.000443618	0.0742386	1.67627	0.745257	0.0386511	0.153433	-1.65237	-0.724539	0.029306	0.101183
Slc12a8	-1.84607	-0.884457	0.0282249	0.645871	1.12751	0.173138	0.696308	0.849068	-1.3197	-0.400208	0.296672	0.496599
Slc15a2	-2.00847	-1.0061	0.012414	0.458591	1.52452	0.608351	0.139181	0.341034	1.03639	0.0515667	0.89168	0.942199
Slc24a4	-4.95816	-2.3098	0.0255903	0.621415	8.13538	3.02421	0.00359279	0.029871	-1.6361	-0.710262	0.449538	0.641933
Slc26a3	-3.52581	-1.81795	0.00031211	0.063249	3.68331	1.881	0.000199959	0.00362115	-1.08418	-0.116606	0.800419	0.891423
Slc2a10	-1.5258	-0.609565	0.0297993	0.649505	-1.05094	-0.0716853	0.806397	0.910787	-1.82312	-0.866411	0.00248733	0.0153347
Slc2a3	-1.68458	-0.752389	0.0378982	0.706586	2.38129	1.25174	0.000537642	0.00746785	1.08804	0.121738	0.730576	0.84847
Slc35g1	1.56405	0.645283	0.00464549	0.307266	-1.71576	-0.778844	0.000891832	0.011021	-1.04944	-0.0696224	0.777068	0.875667
Slc39a8	-3.35146	-1.74479	0.00317192	0.25467	4.95359	2.30847	0.000122965	0.00254923	-1.01889	-0.0270023	0.962182	0.981057
Slc45a3	-1.57606	-0.656319	0.00420351	0.293958	1.18458	0.244376	0.301161	0.541715	-1.18131	-0.240386	0.283179	0.482052
Slc6a4	-2.80613	-1.48858	0.000158048	0.0406535	2.34546	1.22987	0.0018805	0.0191638	-1.38749	-0.472479	0.209881	0.399843
Slc7a8	1.63895	0.712772	0.00847858	0.396236	1.30502	0.384073	0.144532	0.348403	1.04175	0.0590155	0.830877	0.909467
Slc9a3r1	-1.80032	-0.848253	0.00843817	0.395967	2.13878	1.09679	0.000666634	0.00888451	-1.20386	-0.267665	0.397204	0.594681
Slc9a7	-1.56493	-0.646102	0.0393375	0.716506	1.38415	0.468995	0.14098	0.343306	1.33912	0.421287	0.152426	0.323681
Slco2b1	-1.73254	-0.792892	1.81694e-06	0.00180267	1.05115	0.0719734	0.677658	0.839817	-1.3542	-0.437441	0.00742835	0.0360895
Smad6	-1.73152	-0.792037	0.00110922	0.140065	1.36931	0.453453	0.0625054	0.208802	-1.25354	-0.326002	0.175266	0.356122
Smarcad1	1.94925	0.962922	3.11251e-05	0.0164224	-1.89141	-0.919462	7.08063e-05	0.00169569	1.07545	0.104938	0.651446	0.79445
Smoc1	-1.91011	-0.933652	0.0162114	0.509423	1.10919	0.14951	0.700222	0.851198	-1.7221	-0.784167	0.0428773	0.13285
Smpd3	-2.21256	-1.14572	0.0179179	0.533969	1.82157	0.865183	0.0734485	0.230814	-1.41142	-0.497145	0.295835	0.495615
Snca	-2.21649	-1.14828	0.0357726	0.692328	4.85779	2.2803	4.95021e-05	0.00129733	1.74579	0.803878	0.13437	0.29633
Snhg14	1.82688	0.869383	0.00389277	0.283092	-1.15541	-0.2084	0.479985	0.703417	1.94025	0.956242	0.00149127	0.0102189
Snph	-3.28843	-1.7174	0.021894	0.581584	1.27259	0.347765	0.669294	0.83504	-1.65278	-0.724898	0.295036	0.494815
Sort1	-1.51015	-0.594693	0.00276817	0.230239	1.23103	0.299866	0.131049	0.328331	-1.12239	-0.166576	0.399633	0.59655
Spag4	-2.15578	-1.10821	0.0373661	0.702536	1.6155	0.69198	0.224141	0.454898	-1.13474	-0.182359	0.701557	0.830413
Spc24	1.58878	0.667918	0.0410955	0.726229	-1.17523	-0.232943	0.463865	0.691095	1.15444	0.207191	0.547761	0.719402
Sphkap	-2.82799	-1.49978	0.0275199	0.644598	1.13377	0.181133	0.791106	0.90304	-2.45128	-1.29353	0.0552314	0.159959
Spock2	-2.16383	-1.11358	0.0156477	0.505458	2.26939	1.18231	0.0103931	0.0630392	1.19067	0.251769	0.579073	0.742963
Spon2	-1.50307	-0.587912	0.00431413	0.294403	-1.48122	-0.566782	0.00786432	0.051844	-5.8756	-2.55474	6.36377e-28	6.79944e-25
Sstr4	-2.85817	-1.51509	0.00224362	0.202175	-1.10006	-0.137582	0.811728	0.914094	-2.67415	-1.41908	0.00401598	0.0223575
Stab2	1.61126	0.688192	0.0396146	0.716506	-1.01281	-0.0183621	0.953524	0.980718	1.2442	0.315215	0.371875	0.571009
Stag3	2.1682	1.1165	0.0252739	0.620239	-1.2581	-0.331241	0.487218	0.708918	1.25196	0.324188	0.543965	0.716789
Stk26	-3.1369	-1.64934	0.00182936	0.181498	2.96007	1.56563	0.00314818	0.0272111	-1.39605	-0.481347	0.336648	0.53815
Susd1	-2.33172	-1.22139	0.000500829	0.077597	1.93489	0.95225	0.00798632	0.0524244	1.20078	0.263974	0.402578	0.599914
Syn3	-2.12212	-1.08551	0.0313967	0.657091	1.60767	0.684975	0.197392	0.419434	-1.04152	-0.0586944	0.89734	0.94611
Synj2bp-cox16	-2.21467	-1.14709	0.0403041	0.722874	-1.11062	-0.151363	0.820434	0.916783	-1.57544	-0.655755	0.215353	0.406885
Sytl2	-2.6573	-1.40996	7.82911e-05	0.0302073	1.48668	0.572092	0.111891	0.297791	-2.3868	-1.25508	0.000402861	0.0035061
Tbc1d1	-2.05295	-1.0377	0.00493078	0.312715	1.12642	0.171746	0.640029	0.817322	-1.86379	-0.898238	0.014637	0.0605624
Tbx5	-1.50495	-0.589717	0.00565337	0.335578	1.07296	0.101598	0.633897	0.812558	-1.13838	-0.186981	0.3777	0.576914
Tc2n	-3.32135	-1.73177	0.0206378	0.566373	4.2077	2.07303	0.0052929	0.0393989	-1.38989	-0.474967	0.490081	0.677201
Tgfbi	-1.64011	-0.713789	0.00809366	0.389	1.58822	0.667415	0.013359	0.0745206	-1.04765	-0.0671568	0.801047	0.891907
Timd4	1.94634	0.960762	0.000658384	0.09526	1.04497	0.0634656	0.814588	0.914978	-1.04405	-0.0621964	0.833801	0.910645
Tlr13	1.55318	0.635225	0.0184275	0.539994	2.06052	1.04301	4.34887e-05	0.00118909	1.89177	0.919734	0.000590065	0.0047997
Tlr5	-2.4396	-1.28665	0.0163896	0.512728	2.7169	1.44196	0.007097	0.0481805	1.40234	0.487832	0.302114	0.501777
Tm4sf5	-2.28186	-1.19021	0.0181888	0.535009	2.57861	1.36659	0.00660439	0.0458675	-1.41726	-0.503103	0.292872	0.492306
Tmem108	-1.72777	-0.788914	0.00896824	0.400816	1.17115	0.227928	0.457439	0.687114	-3.1127	-1.63817	2.68603e-07	6.61931e-06
Tmem158	-1.90405	-0.929075	0.00349429	0.266558	-1.46327	-0.549195	0.125804	0.320157	-1.99834	-0.998803	0.00193968	0.0126548
Tmem2	-1.54263	-0.62539	0.0154817	0.501949	1.3318	0.413382	0.109873	0.295077	-1.57579	-0.656079	0.011239	0.0493393
Tmem232	-5.39763	-2.43233	0.00703968	0.369637	11.519	3.52594	3.9174e-05	0.00109482	2.3255	1.21754	0.0677117	0.185214
Tmem40	-4.81313	-2.26698	0.000486268	0.0767529	4.49097	2.16703	0.000898945	0.0110793	-1.58046	-0.660347	0.256191	0.452555
Tnfaip8l3	-3.56979	-1.83584	0.0108115	0.426105	1.99923	0.999446	0.191702	0.411459	-1.03698	-0.0523911	0.932936	0.965118
Tnfrsf11a	1.89207	0.919968	0.000345143	0.0675217	1.05991	0.0839474	0.725565	0.866036	1.48472	0.57019	0.0321153	0.108115
Tnk2	-1.54394	-0.626613	1.34886e-07	0.000234195	1.04696	0.0662085	0.588832	0.783117	-1.34626	-0.428953	0.000278364	0.00257765
Tpm2	-1.51966	-0.603747	0.0439432	0.746174	-1.00361	-0.00520314	0.986172	0.996075	-1.73272	-0.793042	0.00844693	0.039611
Trib3	2.24776	1.16849	0.000280866	0.0600188	-1.65428	-0.726201	0.0222241	0.105862	1.42066	0.506565	0.119929	0.273712
Trim10	-3.2652	-1.70717	0.0144736	0.48143	5.08924	2.34745	0.000829776	0.0104728	1.00796	0.0114385	0.985961	0.992248
Tspan18	-1.59498	-0.673537	0.00746176	0.378262	-1.01512	-0.0216551	0.932145	0.970868	-2.96291	-1.56702	2.29913e-09	9.50445e-08
Tuba3b	2.25243	1.17148	0.0181456	0.535009	-1.14377	-0.193799	0.670214	0.835342	1.41946	0.50534	0.344116	0.545262
Tubb1	-2.48858	-1.31532	0.0131374	0.471522	2.06921	1.04908	0.0474824	0.175454	-1.68321	-0.751215	0.150247	0.320277
Tuft1	-2.05834	-1.04148	0.0113191	0.435517	1.45273	0.538768	0.193592	0.414557	-1.54914	-0.631472	0.118479	0.271474
Ucp2	-1.60653	-0.683944	0.00648108	0.354418	2.12957	1.09056	1.59791e-05	0.000532931	-1.08201	-0.11372	0.648908	0.793148
Upk1b	-2.84928	-1.5106	0.020714	0.566373	3.15412	1.65724	0.0113984	0.0672	-1.07525	-0.104678	0.867542	0.930255
Upk3b	-2.58207	-1.36853	0.0179527	0.533969	2.54675	1.34866	0.0196457	0.0976659	-1.4068	-0.492421	0.386334	0.58538
Vangl2	-2.26722	-1.18093	0.0143585	0.48143	1.87243	0.90491	0.0704403	0.224668	-2.42285	-1.27671	0.00974508	0.0441484
Vsig4	4.35538	2.1228	9.07595e-15	4.20216e-11	1.28047	0.356671	0.164989	0.37742	-1.47065	-0.556457	0.0486848	0.146086
Vwf	-1.57843	-0.658487	0.00114188	0.14036	1.34727	0.430034	0.0333527	0.139015	-1.55496	-0.636874	0.00165632	0.0111195
Wisp1	-1.85978	-0.89513	0.0413704	0.728307	1.25103	0.323119	0.470966	0.696131	-1.10011	-0.137645	0.745235	0.858461
Wnt2b	-2.71362	-1.44022	0.0204579	0.566373	2.56943	1.36145	0.0289208	0.126165	1.55348	0.635502	0.271027	0.468579
Wt1	-1.58215	-0.661884	0.00176333	0.178779	1.25794	0.331067	0.123608	0.316716	-1.26368	-0.337634	0.106115	0.251299
Xpnpep2	-2.86306	-1.51756	0.000144605	0.040444	2.67405	1.41902	0.000421863	0.00627235	-1.08099	-0.112347	0.759337	0.864737
Zbtb16	1.99626	0.997298	3.59519e-05	0.0172197	1.07719	0.107268	0.652435	0.825048	6.97105	2.80138	2.89743e-28	3.35377e-25
Zdbf2	-3.2493	-1.70013	0.000840609	0.114471	3.81641	1.93222	0.000137205	0.00276228	1.19002	0.250984	0.559066	0.727713
Zfp579	-1.56956	-0.650362	0.0109915	0.427653	1.10675	0.14633	0.570015	0.772064	-1.20395	-0.267779	0.29069	0.489975
Zfp951	-1.7842	-0.835281	0.0299625	0.649641	1.3493	0.432208	0.293194	0.533932	-1.38996	-0.475042	0.199728	0.387514
Zgrf1	1.68475	0.752532	0.0143343	0.48143	2.04546	1.03242	0.000301044	0.00486568	2.47617	1.30811	1.46923e-05	0.000212494
